# Supplementary material for: Potential Toxicity Risk Assessment and Priority Control Strategy for PAHs Metabolism and Transformation Behaviors in the Environment
Source: Int J Environ Res Public Health. 2022 Sep 2;19(17):10972. doi: 10.3390/ijerph191710972 (PMC9517862; doi:10.3390/ijerph191710972)
Supplement: Supplementary file 1 [file ijerph-19-10972-s001.zip]

Archive with 1 entries (1 files):
- ijerph-1829876-supplementary.pdf
